# Supplementary material for: Addressing Vaccine Hesitancy Through a Comprehensive Resident Vaccine Curriculum
Source: MedEdPORTAL. 2022 Dec 27;18:11292. doi: 10.15766/mep_2374-8265.11292 (PMC9792628; doi:10.15766/mep_2374-8265.11292)
Supplement: Supplementary file 1 — Vaccine Curriculum Facilitator Guide.docxVaccines Part 1.pptxVaccines Part 2.pptxVaccines Part 3 - Myths and Facts.pptxVaccines Part 4 - Communication Skills.pptxVaccine Hesitancy Communication Cases.docxVaccine Pretest.docxVaccine Posttest.docxPre- and Posttest Answer Key.docxSP Case and Notes for SP.docxSP Case Development Tool.docxSP Case - Learner Version.docxSP Assessment Checklist.docx [file mep_2374-8265.11292-s001.zip]

Archive with 14 entries (14 files):
- A. Vaccine Curriculum Facilitator Guide.docx
- B. Vaccines Part 1.pptx
- C. Vaccines Part 2.pptx
- D. Vaccines Part 3 - Myths and Facts.pptx
- E. Vaccines Part 4 - Communication Skills.pptx
- F. Vaccine Hesitancy Communication Cases.docx
- G. Vaccine Pretest.docx
- H. Vaccine Posttest.docx
- J. SP Case and Notes for SP.docx
- L. SP Case - Learner Version.docx
- M. SP Assessment Checklist.docx
- K. SP Case Development Tool.docx
- I. Pre- and Posttest Answer Key.docx
- Educational Summary Report_11292.pdf
